# Supplementary material for: Identification and Characterization of NAC Transcription Factors Involved in Pine Wilt Nematode Resistance in Pinus massoniana
Source: Plants (Basel). 2025 Aug 3;14(15):2399. doi: 10.3390/plants14152399 (PMC12349346; doi:10.3390/plants14152399)
Supplement: Supplementary file 1 [file plants-14-02399-s001.zip]

Archive with 3 entries (3 files):
- Supplementary Figure S1.tif
- Table S1.pdf
- Table S2.pdf
